# Supplementary material for: Rapid Detection of Clenbuterol Residues in Pork Using Enhanced Raman Spectroscopy
Source: Biosensors (Basel). 2022 Oct 11;12(10):859. doi: 10.3390/bios12100859 (PMC9599483; doi:10.3390/bios12100859)
Supplement: Supplementary file 1 [file biosensors-12-00859-s001.zip]

Archive with 1 entries (1 files):
- biosensors-1929580-supplementary.pdf
